# Supplementary material for: A Comprehensive Transcriptional Profiling of Pepper Responses to Root-Knot Nematode
Source: Genes (Basel). 2020 Dec 15;11(12):1507. doi: 10.3390/genes11121507 (PMC7765216; doi:10.3390/genes11121507)
Supplement: Supplementary file 1 [file genes-11-01507-s001.zip]

Archive with 5 entries (5 files):
- Table S1.docx
- Table S2.xlsx
- Table S3.xlsx
- Table S4.csv
- Table S5.xlsx
