# Supplementary material for: A Comprehensive Transcriptional Profiling of Pepper Responses to Root-Knot Nematode
Source: Genes (Basel). 2020 Dec 15;11(12):1507. doi: 10.3390/genes11121507 (PMC7765216; doi:10.3390/genes11121507)
Supplement: Supplementary file 1 [file genes-11-01507-s001.zip › Table S2.xlsx]

## Sheet: Sheet1
Timepoint	Shared	GeneID	Annotation
day1	up	CA12g03560	ABC transporter
day1	up	CA02g03940	potassium transporter 11-like [Solanum tuberosum]
day1	up	CA03g15300	UbiE/COQ5 methyltransferase family protein
day1	up	CA02g21500	Pectinesterase
day1	up	CA12g03900	protein FAR1-RELATED SEQUENCE 5-like
day1	up	CA10g12940	CBL-interacting protein kinase
day1	up	CA01g34550	Detected protein of unknown function
day1	up	CA04g12790	Detected protein of unknown function
day1	up	CA10g11310	3-oxo-5-alpha-steroid 4-dehydrogenase%2C putative
day1	up	CA10g02910	26S proteasome regulatory subunit rpn1%2C putative
day1	up	CA07g07330	Leaf protein
day1	up	CA05g11510	Chitinase domain-containing protein
day1	up	CA07g07170	Kinesin heavy chain%2C putative
day1	up	CA07g20680	Kinesin heavy chain%2C putative
day1	up	CA06g26870	Ubiquitin conjugating enzyme 2
day1	up	CA03g34830	dynein light chain LC6%2C flagellar outer arm-like
day1	up	CA10g05080	Bel1 homeotic protein%2C putative
day1	up	CA01g17680	cullin-3A-like
day1	up	CA05g06180	ribosomal L1 domain-containing protein 1-like
day1	up	CA11g18920	GATA-1 zinc finger protein
day1	up	CA03g21240	subtilisin-like protease-like
day1	up	CA04g12020	CYP92B2v1
day1	up	CA04g21810	uncharacterized LOC101222062
day1	up	CA04g09090	Pentatricopeptide repeat-containing protein%2C putative
day1	up	CA01g19790	kinesin motor family protein
day1	up	CA01g04940	14 kDa proline-rich protein DC2.15-like
day1	up	CA03g32430	Detected protein of unknown function
day1	up	CA04g11140	Detected protein of unknown function
day1	up	CA11g10540	ubiquitin-conjugating enzyme E2 20-like
day1	up	CA03g19570	UPF0369 protein-like isoform X2
day1	up	CA02g23550	Hexose transporter
day1	up	CA04g14250	Unknown protein
day1	up	CA04g12740	probable N-acetylglucosaminyl-phosphatidylinositol de-N-acetylase-like
day1	up	CA09g12500	Brassinosteroid LRR receptor kinase%2C putative
day1	up	CA10g16440	Serine/threonine protein kinase%2C putative
day1	up	CA03g12090	Integral membrane single C2 domain protein
day1	up	CA01g17870	Putative phosphoglucomutase
day1	up	CA02g20430	Detected protein of unknown function
day1	up	CA02g14140	Unknown protein
day1	up	CA01g34170	rRNA-processing protein UTP23-like protein
day1	up	CA07g04560	Choline monooxygenase
day1	up	CA01g03870	ADP-sugar diphosphatase
day1	up	CA09g00940	F-box/LRR-repeat protein At1g67190-like
day1	up	CA01g33360	Serine protease
day1	up	CA02g08570	protein vip1-like
day1	up	CA09g10260	PfkB-type carbohydrate kinase family protein
day1	up	CA01g29650	UDP-glucose:glucosyltransferase
day1	up	CA04g18210	Natural resistance-associated macrophage protein
day1	up	CA06g17410	Unknown protein
day1	up	CA12g22860	Unknown protein
day1	up	CA03g18610	Hydroxyproline-rich glycoprotein family protein isoform 1
day1	up	CA04g12030	Allyl alcohol dehydrogenase
day1	up	CA01g06610	Protein dom-3%2C putative
day1	up	CA01g24630	Type IIF peroxiredoxin
day1	up	CA10g06400	digalactosyldiacylglycerol synthase 2%2C chloroplastic-like isoform X1
day1	down	CA07g21170	Sulfurtransferase
day1	down	CA06g04900	caldesmon-like isoform X1
day1	down	CA02g14070	Detected protein of unknown function
day1	down	CA03g32620	Formamidopyrimidine-DNA glycosylase
day1	down	CA07g10300	Nucleotide pyrophosphatase/phosphodiesterase
day1	down	CA02g18650	Transmembrane protein
day1	down	CA08g06590	digalactosyldiacylglycerol synthase 2%2C chloroplastic-like isoform X1
day1	down	CA12g06830	Ribonuclease
day1	down	CA04g18610	Fms interacting protein%2C putative
day1	down	CA01g28940	Hydrolase%2C putative
day1	down	CA04g11610	leucine-rich repeat receptor-like tyrosine-protein kinase At2g41820-like
day1	down	CA10g14700	At2g39020
day1	down	CA12g15370	Ring finger protein%2C putative
day1	down	CA06g27890	MYB8
day1	down	CA04g12660	Ran GTPase binding protein%2C putative
day1	down	CA05g13190	mitochondrial uncoupling protein 5-like
day1	down	CA04g17750	F-box/kelch-repeat protein
day1	down	CA07g03880	uncharacterized membrane protein YjcL-like
day1	down	CA04g04480	3-hydroxy-3-methylglutaryl coenzyme A reductase 1
day1	down	CA11g07210	probable peptide transporter At1g52190-like
day1	down	CA10g15120	Putative lung seven transmembrane receptor
day1	down	CA03g05200	probable methyltransferase PMT8-like
day1	down	CA02g27910	Double WRKY type transcription factor
day1	down	CA03g29250	DNA mismatch repair protein mlh1%2C putative
day1	down	CA03g29580	Plant calmodulin-binding protein-related%2C putative isoform 1
day1	down	CA06g03870	CYP71D48v1
day1	down	CA11g12970	Ran GTPase binding protein%2C putative
day1	down	CA04g19380	Purine permease%2C putative
day1	down	CA04g20370	Detected protein of unknown function
day1	down	CA06g04250	ABCG/PDR subfamily ABC transporter
day1	down	CA10g18290	Cationic amino acid transporter%2C putative
day1	down	CA02g16100	Callose synthase
day1	down	CA06g06960	NF-X1-type zinc finger protein NFXL2-like
day1	down	CA05g06370	Gibberellin 20-oxidase%2C putative
day1	down	CA01g03120	Detected protein of unknown function
day1	down	CA09g00750	solute carrier family 35 member F2-like
day1	down	CA04g01690	Cysteine protease
day1	down	CA10g10660	Detected protein of unknown function
day1	down	CA04g16080	ER6 protein
day1	down	CA10g16730	Bipolar kinesin KRP-130%2C putative
day1	down	CA03g32880	probable protein phosphatase 2C 8-like
day1	down	CA01g23240	Pentatricopeptide repeat-containing protein%2C putative
day1	down	CA07g13450	xylosyltransferase 1-like
day1	down	CA12g11750	Acyl-activating enzyme 10
day1	down	CA02g03960	Putative transducin family protein / WD-40 repeat family protein
day1	down	CA11g15840	protein IQ-DOMAIN 1-like
day1	down	CA10g10100	Unknown protein
day1	down	CA08g15420	Serine carboxypeptidase%2C putative
day1	down	CA09g18310	DNA-3-methyladenine glycosylase%2C putative
day1	down	CA03g33310	Calmodulin binding protein-like%2C putative
day1	down	CA09g14010	Thermal hysteresis protein STHP-64
day1	down	CA10g20010	paraspeckle component 1-like
day1	down	CA04g02430	Detected protein of unknown function
day1	down	CA06g24020	Detected protein of unknown function
day1	down	CA08g15530	non-specific lipid-transfer protein-like protein At5g64080-like
day1	down	CA04g06000	Minor allergen Alt a%2C putative
day1	down	CA01g18980	Ubiquitin-protein ligase%2C putative
day1	down	CA05g03100	Putative telomeric protein
day1	down	CA09g04130	UDP-glucuronic acid decarboxylase 1
day1	down	CA01g02850	Detected protein of unknown function
day1	down	CA01g11360	Ribonuclease P family protein / Rpp14 family protein isoform 1
day1	down	CA05g04570	Xyloglucan endotransglucosylase/hydrolase 5
day1	down	CA04g20060	Detected protein of unknown function
day1	down	CA11g19780	CC-NBS-LRR type resistance protein
day1	down	CA02g23530	Detected protein of unknown function
day1	down	CA01g18870	Carnitine racemase%2C putative isoform 1
day1	down	CA07g10780	CM0545.360.nc protein
day1	down	CA03g36250	RNA binding protein%2C putative
day1	down	CA06g25120	Hydrolase%2C hydrolyzing O-glycosyl compounds%2C putative
day1	down	CA04g19910	Cytidine deaminase
day1	down	CA06g26520	ATP binding protein%2C putative
day1	down	CA05g02580	26S proteasome non-ATPase regulatory subunit 12-like
day1	down	CA11g04230	Detected protein of unknown function
day1	down	CA11g15860	Ubiquitin-conjugating enzyme E2 5 isoform 1
day1	down	CA03g18740	AT5g62650/MRG21_7
day1	down	CA12g06780	Calcium/calmodulin protein kinase
day1	down	CA03g12610	Thioredoxin%2C putative
day1	down	CA12g06390	R3h domain containing protein%2C putative
day1	down	CA03g13820	transmembrane emp24 domain-containing protein p24beta2-like isoform X1
day1	down	CA05g03440	Zinc finger C3H1 domain-containing protein%2C putative
day1	down	CA10g19080	Detected protein of unknown function
day1	down	CA07g11190	1-aminocyclopropane-1-carboxylic acid oxidase
day1	down	CA06g07940	WD-repeat protein%2C putative
day1	down	CA02g22180	dolichyldiphosphatase-like
day1	down	CA02g09800	Heavy metal ATPase
day1	down	CA06g15570	Detected protein of unknown function
day1	down	CA02g23110	Allene oxide cyclase
day1	down	CA10g08100	ATWHY2
day1	down	CA03g36530	Detected protein of unknown function
day1	down	CA12g14590	Pentatricopeptide repeat (PPR) superfamily protein isoform 2
day1	down	CA12g02480	ADP-ribosylation factor-like protein 8B-A-like
day1	down	CA10g10970	Ataxin-3-like protein
day1	down	CA01g00460	aluminum-activated malate transporter 10
day1	down	CA06g14630	Flotillin-1%2C putative
day1	down	CA09g12310	Catalytic%2C putative
day1	down	CA12g13470	NAC domain-containing protein 21/22%2C putative
day1	down	CA06g24920	Phosphoserine phosphatase%2C putative
day1	down	CA11g17010	Ef-hand calcium binding protein%2C putative
day1	down	CA03g11470	Peptidyl-tRNA hydrolase%2C putative
day1	down	CA11g15390	Amidase family protein
day1	down	CA06g18260	DOF domain class transcription factor
day1	down	CA10g03180	probable serine/threonine-protein kinase At1g54610-like
day1	down	CA03g18430	Acylsugar acetyltransferase
day1	down	CA05g00940	Detected protein of unknown function
day1	down	CA01g34110	Detected protein of unknown function
day1	down	CA05g16890	Hydroxyethylthiazole kinase%2C putative
day1	down	CA05g17690	Detected protein of unknown function
day1	down	CA04g19970	Importin subunit alpha
day1	down	CA10g19710	mitochondrial ribosome-associated GTPase 1-like
day1	down	CA09g13990	heterogeneous nuclear ribonucleoprotein 1-like isoform X2
day1	down	CA01g24430	putative protein TPRXL-like
day1	down	CA09g07570	ADIPOR-like receptor CG5315-like
day1	down	CA01g29910	Ubiquitin-protein ligase%2C putative
day1	down	CA09g06940	Vacuolar protein sorting-associated protein YPR157W
day1	down	CA12g09950	Cyclin dependent kinase C
day4	up	CA08g14930	Lipid binding protein%2C putative
day4	up	CA08g08530	Eukaryotic translation initiation factor 3 subunit%2C putative
day4	up	CA10g04060	4-coumarate:coenzyme A ligase
day4	up	CA08g19080	Detected protein of unknown function
day4	up	CA08g18430	Dehydration-responsive protein RD22%2C putative
day4	up	CA03g28140	Ccr4-associated factor%2C putative
day4	up	CA06g24500	Detected protein of unknown function
day4	up	CA07g14000	transmembrane protein 184C-like isoform X1
day4	up	CA10g04880	Cell division protease ftsH isoform 2
day4	up	CA11g06090	Serine-threonine protein kinase%2C plant-type%2C putative
day4	up	CA05g04380	root phototropism protein 3-like
day4	up	CA01g27020	Enoyl-CoA-hydratase
day4	up	CA02g00450	vacuolar protein sorting-associated protein 54-like
day4	up	CA01g25790	serine/threonine-protein kinase
day4	up	CA11g01900	proline-rich receptor-like protein kinase PERK9-like
day4	up	CA06g08170	transcriptional regulator TAC1-like
day4	up	CA03g35270	Mono-/di-acylglycerol lipase isoform 1
day4	up	CA05g09890	Dicer-1%2C putative
day4	up	CA01g03890	Detected protein of unknown function
day4	down	CA12g03280	Detected protein of unknown function
day4	down	CA01g18080	Protein kinase
day4	down	CA09g17740	elongator complex protein 6-like
day4	down	CA07g11190	1-aminocyclopropane-1-carboxylic acid oxidase
day4	down	CA07g03670	Detected protein of unknown function
day4	down	CA01g02850	Detected protein of unknown function
day4	down	CA05g17640	Detected protein of unknown function
day4	down	CA09g16650	Detected protein of unknown function
day4	down	CA02g26400	histone acetyltransferase HAC1-like
day4	down	CA06g02660	3-oxoacyl-[acyl-carrier-protein] synthase
day4	down	CA08g07600	sphingoid long-chain bases kinase 2%2C mitochondrial-like isoform X2
day4	down	CA10g20630	probable disease resistance protein At4g27220-like isoform X1
day4	down	CA04g02430	Detected protein of unknown function
day4	down	CA08g00630	thioredoxin X%2C chloroplastic-like
day4	down	CA01g02100	At1g63930
day4	down	CA12g21630	Detected protein of unknown function
day4	down	CA09g05920	UDP-glucose:glucosyltransferase
day4	down	CA08g19460	Detected protein of unknown function
day4	down	CA01g09090	AP-1 complex subunit gamma-2%2C putative
day4	down	CA11g12120	dentin sialophosphoprotein-like isoform X1
day4	down	CA12g19080	hsp70-binding protein 1-like
day4	down	CA04g06000	Minor allergen Alt a%2C putative
day4	down	CA05g10420	Unknown protein
day4	down	CA11g11290	Ubiquitin-protein ligase%2C putative
day4	down	CA03g16950	SBT2 protein
day4	down	CA11g12540	White-brown-complex ABC transporter family
day4	down	CA05g04410	NAC transcription factor
day4	down	CA12g14340	Mitochondrial carrier protein%2C putative
day4	down	CA02g09440	Vacuolar iron transporter family protein%2C putative
day4	down	CA03g04650	Tospovirus resistance protein D
day4	down	CA01g26250	ATP synthase subunit-like protein
day4	down	CA02g25990	Zinc finger protein%2C putative
day4	down	CA02g07560	Heat shock protein binding protein%2C putative
day4	down	CA08g11090	Gibberellin receptor GID1%2C putative
day4	down	CA07g01690	Translation initiation factor IF-3
day4	down	CA02g27230	rapid alkalinization factor-like
day4	down	CA08g12430	Glycosyltransferase%2C CAZy family GT8
day4	down	CA02g27210	receptor-like protein kinase FERONIA-like
day4	down	CA06g07050	Serine threonine kinase
day4	down	CA11g04430	TPR domain containing protein%2C putative
day4	down	CA02g06920	F17A17.35 protein
day4	down	CA04g12790	Detected protein of unknown function
day4	down	CA01g32540	UDP-glucose:glucosyltransferase
day4	down	CA08g05210	Unknown protein
day4	down	CA10g07870	Amidase%2C putative
day4	down	CA10g04640	Nucleolar GTP-binding protein%2C putative
day4	down	CA07g17980	beta-glucosidase 18-like
day4	down	CA09g12580	Detected protein of unknown function
day4	down	CA10g09810	RING finger protein 13
day4	down	CA11g01350	aluminum-activated malate transporter 9-like
day4	down	CA01g18370	putative E3 ubiquitin-protein ligase LIN-like isoform X1
day4	down	CA03g35910	Detected protein of unknown function
day4	down	CA05g08620	Pentatricopeptide repeat-containing protein
day4	down	CA05g17080	9-cis-epoxycarotenoid dioxygenase%2C putative
day4	down	CA07g12930	serine/threonine-protein phosphatase 7 long form homolog
day4	down	CA03g28410	Multidrug resistance protein 1%2C 2%2C putative
day4	down	CA04g03970	LRR receptor-like serine/threonine-protein kinase GSO1-like
day4	down	CA05g15380	Adenosine diphosphatase%2C putative
day4	down	CA03g36600	Nucleic acid binding protein%2C putative
day4	down	CA08g06650	NAD(P)-binding Rossmann-fold superfamily protein
day4	down	CA03g27500	Unknown protein
day4	down	CA08g05720	ABCG subfamily transporter protein
day4	down	CA03g35950	Pentatricopeptide repeat-containing protein
day4	down	CA05g08390	proline-rich receptor-like protein kinase PERK9-like
day4	down	CA04g00650	Detected protein of unknown function
day4	down	CA04g01030	probable LRR receptor-like serine/threonine-protein kinase At3g47570-like
day4	down	CA05g06190	Tetraketide alpha-pyrone reductase 1
day4	down	CA06g02650	probable LRR receptor-like serine/threonine-protein kinase At3g47570-like
day4	down	CA07g11350	Fimbrin%2C putative
day4	down	CA01g33800	Detected protein of unknown function
day4	down	CA01g33430	Alpha-expansin 7%2C putative
day4	down	CA04g16460	zeatin O-glucosyltransferase-like
day4	down	CA10g01430	uncharacterized LOC101209587
day4	down	CA09g18430	Unknown protein
day4	down	CA10g19710	mitochondrial ribosome-associated GTPase 1-like
day4	down	CA10g12490	Unknown protein
day4	down	CA07g01140	Auxin-induced protein 5NG4%2C putative
day4	down	CA06g00880	Fertility restorer
day4	down	CA10g18860	Auxin efflux carrier
day4	down	CA05g17230	Ubiquitin carboxyl-terminal hydrolase
day4	down	CA04g19900	Pentatricopeptide repeat-containing protein%2C putative
day4	down	CA01g22210	EMB1441
day4	down	CA03g21920	auxin-induced protein 10A5-like
day4	down	CA12g04900	Multicopper oxidase%2C putative
day4	down	CA07g19420	Detected protein of unknown function
day4	down	CA06g17030	lys-63-specific deubiquitinase BRCC36-like
day4	down	CA02g09060	Hop-interacting protein THI031
day4	down	CA08g07050	Riboflavin biosynthesis protein RibD
day4	down	CA06g11500	Poly(P)/ATP NAD kinase%2C putative
day4	down	CA06g22820	Detected protein of unknown function
day4	down	CA12g03770	DNA polymerase
day4	down	CA06g18590	Heparanase-2%2C putative
day4	down	CA12g04030	Detected protein of unknown function
day4	down	CA06g01080	Transport inhibitor response 1
day4	down	CA11g04730	Detected protein of unknown function
day4	down	CA02g21080	AMP dependent ligase%2C putative
day7	up	CA05g12020	Tropinone reductase II
day7	up	CA11g12790	uncharacterized mitochondrial protein AtMg01110-like
day7	down	CA11g00390	Receptor-like protein kinase
