# Supplementary material for: A Comprehensive Transcriptional Profiling of Pepper Responses to Root-Knot Nematode
Source: Genes (Basel). 2020 Dec 15;11(12):1507. doi: 10.3390/genes11121507 (PMC7765216; doi:10.3390/genes11121507)
Supplement: Supplementary file 1 [file genes-11-01507-s001.zip › Table S3.xlsx]

## Sheet: day1-RS-upregulated
GO.ID	Term	Annotated	Count	Expected	p-value
GO:0010033	response to organic substance	1013	106	61.21	1.1e-08
GO:0042221	response to chemical	1449	137	87.55	3.9e-08
GO:0070887	cellular response to chemical stimulus	383	49	23.14	4.8e-07
GO:0033993	response to lipid	367	47	22.17	8e-07
GO:0071310	cellular response to organic substance	314	42	18.97	9.8e-07
GO:0009725	response to hormone	825	84	49.85	1.3e-06
GO:1901700	response to oxygen-containing compound	756	78	45.68	1.9e-06
GO:0007165	signal transduction	596	65	36.01	2.3e-06
GO:0044700	single organism signaling	600	65	36.25	2.9e-06
GO:0044707	single-multicellular organism process	1381	124	83.44	3e-06
GO:0023052	signaling	601	65	36.31	3.1e-06
GO:0007275	multicellular organismal development	1348	121	81.45	4.1e-06
GO:0009719	response to endogenous stimulus	882	86	53.29	5.6e-06
GO:1901701	cellular response to oxygen-containing compound	237	33	14.32	6e-06
GO:0048583	regulation of response to stimulus	296	38	17.88	8.6e-06
GO:0050896	response to stimulus	3136	241	189.48	1e-05
GO:0001101	response to acid chemical	568	60	34.32	1.5e-05
GO:0097305	response to alcohol	326	39	19.7	3.4e-05
GO:0009791	post-embryonic development	859	81	51.9	3.6e-05
GO:0032501	multicellular organismal process	1515	128	91.54	4.1e-05
GO:0009755	hormone-mediated signaling pathway	217	29	13.11	4.7e-05
GO:0016122	xanthophyll metabolic process	13	6	0.79	5.7e-05
GO:0007154	cell communication	766	73	46.28	6.3e-05
GO:0009790	embryo development	254	32	15.35	6.3e-05
GO:0032870	cellular response to hormone stimulus	245	31	14.8	7.5e-05
GO:0009966	regulation of signal transduction	109	18	6.59	8.7e-05
GO:0071495	cellular response to endogenous stimulus	248	31	14.98	9.4e-05
GO:0050789	regulation of biological process	2353	183	142.17	9.5e-05
GO:0043231	intracellular membrane-bounded organelle	4638	384	339.71	0.00011
GO:0044767	single-organism developmental process	1506	125	90.99	0.00011
GO:0048731	system development	1025	91	61.93	0.00011
GO:0023051	regulation of signaling	111	18	6.71	0.00011
GO:0043227	membrane-bounded organelle	4642	384	340.01	0.00012
GO:0014070	response to organic cyclic compound	173	24	10.45	0.00012
GO:0071396	cellular response to lipid	132	20	7.98	0.00012
GO:0004176	ATP-dependent peptidase activity	6	4	0.33	0.00012
GO:0044699	single-organism process	7010	474	423.56	0.00014
GO:0010646	regulation of cell communication	115	18	6.95	0.00018
GO:0044281	small molecule metabolic process	1210	103	73.11	0.00019
GO:0005622	intracellular	6244	494	457.35	0.00022
GO:0032502	developmental process	1540	125	93.05	0.00029
GO:0009737	response to abscisic acid	278	32	16.8	0.00034
GO:0009793	embryo development ending in seed dormancy	236	28	14.26	0.00048
GO:0048856	anatomical structure development	1358	111	82.05	0.00051
GO:0010629	negative regulation of gene expression	191	24	11.54	0.00052
GO:0040029	regulation of gene expression, epigenetic	115	17	6.95	0.00053
GO:0044763	single-organism cellular process	4568	319	276.01	0.00065
GO:0048364	root development	253	29	15.29	0.00068
GO:0022622	root system development	254	29	15.35	0.00072
GO:0065007	biological regulation	2645	196	159.82	0.00074
GO:0009628	response to abiotic stimulus	1042	88	62.96	0.00074
GO:0019217	regulation of fatty acid metabolic process	8	4	0.48	0.00076
GO:0044464	cell part	6987	540	511.77	0.00079
GO:0048513	organ development	562	53	33.96	0.00081
GO:0005623	cell	6990	540	511.99	0.00086
GO:0048316	seed development	356	37	21.51	0.00088
GO:0010075	regulation of meristem growth	27	7	1.63	0.00088
GO:0048608	reproductive structure development	673	61	40.66	0.00092
GO:0061458	reproductive system development	673	61	40.66	0.00092
GO:0051716	cellular response to stimulus	1170	96	70.69	0.0011
GO:0048519	negative regulation of biological process	426	42	25.74	0.00118
GO:0044424	intracellular part	6139	482	449.66	0.0012
GO:0016119	carotene metabolic process	9	4	0.54	0.0013
GO:0035639	purine ribonucleoside triphosphate binding	2856	192	156.97	0.00134
GO:0043229	intracellular organelle	5172	414	378.83	0.00137
GO:0071229	cellular response to acid chemical	170	21	10.27	0.00141
GO:0047484	regulation of response to osmotic stress	15	5	0.91	0.00144
GO:0004576	oligosaccharyl transferase activity	5	3	0.27	0.00152
GO:0043226	organelle	5179	414	379.34	0.00158
GO:0006631	fatty acid metabolic process	172	21	10.39	0.00163
GO:0009734	auxin-activated signaling pathway	38	8	2.3	0.00166
GO:0044422	organelle part	2343	204	171.61	0.00168
GO:0042623	ATPase activity, coupled	190	21	10.44	0.00182
GO:0010154	fruit development	371	37	22.42	0.00185
GO:0017148	negative regulation of translation	5	3	0.3	0.002
GO:0034249	negative regulation of cellular amide metabolic process	5	3	0.3	0.002
GO:0044446	intracellular organelle part	2340	203	171.4	0.0021
GO:0016108	tetraterpenoid metabolic process	31	7	1.87	0.0021
GO:0016116	carotenoid metabolic process	31	7	1.87	0.0021
GO:2000280	regulation of root development	31	7	1.87	0.0021
GO:0005737	cytoplasm	4654	375	340.89	0.00231
GO:0071407	cellular response to organic cyclic compound	88	13	5.32	0.00231
GO:0005525	GTP binding	262	26	14.4	0.00266
GO:0032561	guanyl ribonucleotide binding	262	26	14.4	0.00266
GO:0050794	regulation of cellular process	2026	151	122.41	0.00276
GO:0003942	N-acetyl-gamma-glutamyl-phosphate reductase activity	2	2	0.11	0.00302
GO:0008840	4-hydroxy-tetrahydrodipicolinate synthase	2	2	0.11	0.00302
GO:0010291	carotene beta-ring hydroxylase activity	2	2	0.11	0.00302
GO:0036033	mediator complex binding	2	2	0.11	0.00302
GO:0048027	mRNA 5'-UTR binding	2	2	0.11	0.00302
GO:0006401	RNA catabolic process	33	7	1.99	0.00307
GO:1901000	regulation of response to salt stress	11	4	0.66	0.0031
GO:0044283	small molecule biosynthetic process	396	38	23.93	0.00317
GO:0038023	signaling receptor activity	56	9	3.08	0.00325
GO:0019001	guanyl nucleotide binding	267	26	14.67	0.00343
GO:0009915	phloem sucrose loading	2	2	0.12	0.00365
GO:0010080	regulation of floral meristem growth	2	2	0.12	0.00365
GO:0046148	pigment biosynthetic process	72	11	4.35	0.00376
GO:0035266	meristem growth	43	8	2.6	0.00377
GO:0048522	positive regulation of cellular process	258	27	15.59	0.00378
GO:2000113	negative regulation of cellular macromolecule biosynthetic process	126	16	7.61	0.00378
GO:0016123	xanthophyll biosynthetic process	6	3	0.36	0.00383
GO:0031048	chromatin silencing by small RNA	6	3	0.36	0.00383
GO:0042304	regulation of fatty acid biosynthetic process	6	3	0.36	0.00383
GO:0009266	response to temperature stimulus	323	32	19.52	0.00402
GO:0010558	negative regulation of macromolecule biosynthetic process	127	16	7.67	0.00409
GO:0006413	translational initiation	35	7	2.11	0.00435
GO:0044248	cellular catabolic process	417	39	25.2	0.00438
GO:0080134	regulation of response to stress	151	18	9.12	0.0044
GO:0009937	regulation of gibberellic acid mediated signaling pathway	12	4	0.73	0.00443
GO:0044723	single-organism carbohydrate metabolic process	379	36	22.9	0.00473
GO:0004871	signal transducer activity	93	12	5.11	0.00487
GO:0045300	acyl-[acyl-carrier-protein] desaturase activity	7	3	0.38	0.0049
GO:0015031	protein transport	238	25	14.38	0.00496
GO:0042440	pigment metabolic process	96	13	5.8	0.005
GO:0043414	macromolecule methylation	96	13	5.8	0.005
GO:0009644	response to high light intensity	45	8	2.72	0.00504
GO:0071365	cellular response to auxin stimulus	45	8	2.72	0.00504
GO:0006970	response to osmotic stress	328	32	19.82	0.00506
GO:0070085	glycosylation	65	10	3.93	0.00533
GO:0003723	RNA binding	492	41	27.04	0.00535
GO:0005797	Golgi medial cisterna	2	2	0.15	0.00536
GO:0005844	polysome	2	2	0.15	0.00536
GO:0010605	negative regulation of macromolecule metabolic process	227	24	13.72	0.00538
GO:0045184	establishment of protein localization	240	25	14.5	0.00552
GO:0009742	brassinosteroid mediated signaling pathway	28	6	1.69	0.00572
GO:0043401	steroid hormone mediated signaling pathway	28	6	1.69	0.00572
GO:0071383	cellular response to steroid hormone stimulus	28	6	1.69	0.00572
GO:0009740	gibberellic acid mediated signaling pathway	20	5	1.21	0.00576
GO:0009914	hormone transport	46	8	2.78	0.00578
GO:0060918	auxin transport	46	8	2.78	0.00578
GO:0044255	cellular lipid metabolic process	438	40	26.46	0.00589
GO:0007264	small GTPase mediated signal transduction	109	14	6.59	0.0059
GO:0009658	chloroplast organization	98	13	5.92	0.00596
GO:0071483	cellular response to blue light	13	4	0.79	0.0061
GO:0006721	terpenoid metabolic process	77	11	4.65	0.00632
GO:0097306	cellular response to alcohol	110	14	6.65	0.00639
GO:0006777	Mo-molybdopterin cofactor biosynthetic process	7	3	0.42	0.0064
GO:0019720	Mo-molybdopterin cofactor metabolic process	7	3	0.42	0.0064
GO:0032324	molybdopterin cofactor biosynthetic process	7	3	0.42	0.0064
GO:0043545	molybdopterin cofactor metabolic process	7	3	0.42	0.0064
GO:0051189	prosthetic group metabolic process	7	3	0.42	0.0064
GO:0006886	intracellular protein transport	193	21	11.66	0.00644
GO:0048545	response to steroid hormone	29	6	1.75	0.00685
GO:0071367	cellular response to brassinosteroid stimulus	29	6	1.75	0.00685
GO:0031327	negative regulation of cellular biosynthetic process	134	16	8.1	0.00689
GO:0072594	establishment of protein localization to organelle	78	11	4.71	0.00697
GO:0010476	gibberellin mediated signaling pathway	21	5	1.27	0.00719
GO:0044711	single-organism biosynthetic process	1011	80	61.09	0.00721
GO:0004872	receptor activity	63	9	3.46	0.00722
GO:0048509	regulation of meristem development	68	10	4.11	0.00736
GO:0003743	translation initiation factor activity	42	7	2.31	0.00741
GO:0003006	developmental process involved in reproduction	781	64	47.19	0.00753
GO:0009892	negative regulation of metabolic process	259	26	15.65	0.00759
GO:0006633	fatty acid biosynthetic process	124	15	7.49	0.00776
GO:0010038	response to metal ion	247	25	14.92	0.0079
GO:0009735	response to cytokinin	136	16	8.22	0.00793
GO:0009890	negative regulation of biosynthetic process	136	16	8.22	0.00793
GO:0046907	intracellular transport	286	28	17.28	0.00801
GO:0034605	cellular response to heat	14	4	0.85	0.00813
GO:0051172	negative regulation of nitrogen compound metabolic process	137	16	8.28	0.00849
GO:0009741	response to brassinosteroid	49	8	2.96	0.00852
GO:0060089	molecular transducer activity	100	12	5.5	0.00867
GO:0009408	response to heat	114	14	6.89	0.00872
GO:0003865	3-oxo-5-alpha-steroid 4-dehydrogenase activity	3	2	0.16	0.00872
GO:0004004	ATP-dependent RNA helicase activity	3	2	0.16	0.00872
GO:0004579	dolichyl-diphosphooligosaccharide-protein glycotransferase activity	3	2	0.16	0.00872
GO:0033765	steroid dehydrogenase activity, acting on the CH-CH group of donors	3	2	0.16	0.00872
GO:0009081	branched-chain amino acid metabolic process	22	5	1.33	0.00885
GO:0071370	cellular response to gibberellin stimulus	22	5	1.33	0.00885
GO:0006629	lipid metabolic process	603	51	36.43	0.00915
GO:0035556	intracellular signal transduction	212	22	12.81	0.00926
GO:0006486	protein glycosylation	60	9	3.63	0.00946
GO:0043413	macromolecule glycosylation	60	9	3.63	0.00946
GO:0034655	nucleobase-containing compound catabolic process	50	8	3.02	0.00962
GO:0006551	leucine metabolic process	8	3	0.48	0.00978
GO:0006775	fat-soluble vitamin metabolic process	8	3	0.48	0.00978
GO:0010105	negative regulation of ethylene-activated signaling pathway	8	3	0.48	0.00978
GO:0010189	vitamin E biosynthetic process	8	3	0.48	0.00978
GO:0042360	vitamin E metabolic process	8	3	0.48	0.00978
GO:0042362	fat-soluble vitamin biosynthetic process	8	3	0.48	0.00978
GO:0070298	negative regulation of phosphorelay signal transduction system	8	3	0.48	0.00978

## Sheet: day1-RS-downregulated
GO.ID	Term	Annotated	Count	Expected	p-value
GO:0006631	fatty acid metabolic process	172	16	5.75	0.00021
GO:0044283	small molecule biosynthetic process	396	27	13.23	0.00037
GO:0072330	monocarboxylic acid biosynthetic process	168	14	5.61	0.00152
GO:0016053	organic acid biosynthetic process	308	21	10.29	0.0016
GO:0046394	carboxylic acid biosynthetic process	308	21	10.29	0.0016
GO:0044255	cellular lipid metabolic process	438	27	14.63	0.00166
GO:0030004	cellular monovalent inorganic cation homeostasis	8	3	0.27	0.00183
GO:0006629	lipid metabolic process	603	34	20.14	0.002
GO:0048583	regulation of response to stimulus	296	20	9.89	0.00228
GO:0009791	post-embryonic development	859	44	28.69	0.00303
GO:0043412	macromolecule modification	2072	91	69.21	0.00305
GO:0009744	response to sucrose	44	6	1.47	0.00323
GO:0034285	response to disaccharide	44	6	1.47	0.00323
GO:0046339	diacylglycerol metabolic process	3	2	0.1	0.00327
GO:0016042	lipid catabolic process	45	6	1.5	0.00363
GO:0032787	monocarboxylic acid metabolic process	309	20	10.32	0.00372
GO:0006464	cellular protein modification process	1956	86	65.34	0.00392
GO:0036211	protein modification process	1956	86	65.34	0.00392
GO:0009062	fatty acid catabolic process	21	4	0.7	0.00468
GO:0045488	pectin metabolic process	21	4	0.7	0.00468
GO:0080134	regulation of response to stress	151	12	5.04	0.00473
GO:0009314	response to radiation	382	23	12.76	0.00475
GO:0009611	response to wounding	114	10	3.81	0.00482
GO:0009901	anther dehiscence	11	3	0.37	0.005
GO:0010393	galacturonan metabolic process	22	4	0.73	0.00557
GO:0019395	fatty acid oxidation	22	4	0.73	0.00557
GO:0055067	monovalent inorganic cation homeostasis	22	4	0.73	0.00557
GO:0071704	organic substance metabolic process	7588	280	253.46	0.0057
GO:0044242	cellular lipid catabolic process	35	5	1.17	0.00577
GO:0009416	response to light stimulus	367	22	12.26	0.00599
GO:1900140	regulation of seedling development	50	6	1.67	0.00615
GO:0048569	post-embryonic organ development	196	14	6.55	0.00616
GO:0044707	single-multicellular organism process	1381	63	46.13	0.00635
GO:0009900	dehiscence	12	3	0.4	0.0065
GO:0048731	system development	1025	49	34.24	0.00683
GO:0044238	primary metabolic process	7216	267	241.03	0.00703
GO:0048509	regulation of meristem development	68	7	2.27	0.00742
GO:0006468	protein phosphorylation	1502	67	50.17	0.00809
GO:0045489	pectin biosynthetic process	13	3	0.43	0.00825
GO:0044711	single-organism biosynthetic process	1011	48	33.77	0.00837
GO:0007275	multicellular organismal development	1348	61	45.03	0.00854
GO:0006633	fatty acid biosynthetic process	124	10	4.14	0.00861
GO:0090351	seedling development	107	9	3.57	0.00954
GO:0032502	developmental process	1540	68	51.44	0.00955
GO:0032501	multicellular organismal process	1515	67	50.6	0.00976
GO:0031300	intrinsic component of organelle membrane	44	6	1.69	0.0063
GO:0016740	transferase activity	3493	149	107.3	8.7e-06
GO:0000155	phosphorelay sensor kinase activity	22	6	0.68	4e-05
GO:0004673	protein histidine kinase activity	23	6	0.71	5.3e-05
GO:0016775	phosphotransferase activity, nitrogenous group as acceptor	23	6	0.71	5.3e-05
GO:0016301	kinase activity	1683	79	51.7	9.4e-05
GO:0004672	protein kinase activity	1503	72	46.17	0.00011
GO:0003824	catalytic activity	8996	321	276.35	0.00011
GO:0016773	phosphotransferase activity, alcohol group as acceptor	1624	76	49.89	0.00014
GO:0005057	receptor signaling protein activity	40	7	1.23	0.00019
GO:0038023	signaling receptor activity	56	8	1.72	0.00029
GO:0016772	transferase activity, transferring phosphorus-containing groups	1938	86	59.53	0.0003
GO:0004871	signal transducer activity	93	10	2.86	0.00057
GO:0004872	receptor activity	63	8	1.94	0.00066
GO:0060089	molecular transducer activity	100	10	3.07	0.00101
GO:0008080	N-acetyltransferase activity	59	7	1.81	0.00213
GO:0030267	glyoxylate reductase (NADP) activity	3	2	0.09	0.00277
GO:0009881	photoreceptor activity	10	3	0.31	0.00295
GO:0016410	N-acyltransferase activity	65	7	2	0.00371
GO:0016407	acetyltransferase activity	73	7	2.24	0.00705
GO:0001653	peptide receptor activity	5	2	0.15	0.00886
GO:0038199	ethylene receptor activity	5	2	0.15	0.00886
GO:0005524	ATP binding	2597	100	79.78	0.00933

## Sheet: day4-RS-upregulated
GO.ID	Term	Annotated	Count	Expected	p-value
GO:0042372	phylloquinone biosynthetic process	5	3	0.12	0.00012
GO:0042374	phylloquinone metabolic process	5	3	0.12	0.00012
GO:0048509	regulation of meristem development	68	7	1.56	0.00093
GO:0044283	small molecule biosynthetic process	396	19	9.11	0.00208
GO:0035337	fatty-acyl-CoA metabolic process	5	2	0.12	0.00504
GO:0043271	negative regulation of ion transport	5	2	0.12	0.00504
GO:0051051	negative regulation of transport	5	2	0.12	0.00504
GO:0072330	monocarboxylic acid biosynthetic process	168	10	3.87	0.00553
GO:0051193	regulation of cofactor metabolic process	17	3	0.39	0.00646
GO:1901661	quinone metabolic process	17	3	0.39	0.00646
GO:1901663	quinone biosynthetic process	17	3	0.39	0.00646
GO:0006631	fatty acid metabolic process	172	10	3.96	0.0065
GO:0008272	sulfate transport	18	3	0.41	0.00762
GO:0042181	ketone biosynthetic process	18	3	0.41	0.00762
GO:0016310	phosphorylation	1661	53	38.22	0.00814
GO:0003824	catalytic activity	8996	243	207.73	0.00041
GO:0016740	transferase activity	3493	106	80.66	0.00135
GO:0000155	phosphorelay sensor kinase activity	22	4	0.51	0.00147
GO:0004673	protein histidine kinase activity	23	4	0.53	0.00175
GO:0016775	phosphotransferase activity, nitrogenous group as acceptor	23	4	0.53	0.00175
GO:0038023	signaling receptor activity	56	6	1.29	0.00179
GO:0008271	secondary active sulfate transmembrane transporter activity	13	3	0.3	0.00294
GO:0097599	xylanase activity	4	2	0.09	0.0031
GO:0004872	receptor activity	63	6	1.45	0.00328
GO:0004672	protein kinase activity	1503	51	34.71	0.00361
GO:0015116	sulfate transmembrane transporter activity	16	3	0.37	0.00547
GO:0004871	signal transducer activity	93	7	2.15	0.00576
GO:0016773	phosphotransferase activity, alcohol group as acceptor	1624	53	37.5	0.00656
GO:0004176	ATP-dependent peptidase activity	6	2	0.14	0.0075
GO:0004565	beta-galactosidase activity	6	2	0.14	0.0075
GO:1901682	sulfur compound transmembrane transporter activity	18	3	0.42	0.00771
GO:0016772	transferase activity, transferring phosphorus-containing groups	1938	61	44.75	0.00776
GO:0060089	molecular transducer activity	100	7	2.31	0.00848

## Sheet: day4-RS-downregulated
GO.ID	Term	Annotated	Count	Expected	p-value
GO:0046339	diacylglycerol metabolic process	3	2	0.04	0.00055
GO:0009791	post-embryonic development	859	24	11.67	0.0006
GO:0009790	embryo development	254	11	3.45	0.00071
GO:0044707	single-multicellular organism process	1381	33	18.76	0.0009
GO:0032501	multicellular organismal process	1515	35	20.58	0.00112
GO:0007275	multicellular organismal development	1348	32	18.31	0.00121
GO:0032502	developmental process	1540	35	20.92	0.00149
GO:0044767	single-organism developmental process	1506	34	20.46	0.00196
GO:0045488	pectin metabolic process	21	3	0.29	0.00274
GO:0010393	galacturonan metabolic process	22	3	0.3	0.00314
GO:0009110	vitamin biosynthetic process	45	4	0.61	0.00318
GO:0006766	vitamin metabolic process	46	4	0.62	0.00345
GO:0009704	de-etiolation	8	2	0.11	0.00487
GO:0030004	cellular monovalent inorganic cation homeostasis	8	2	0.11	0.00487
GO:0009793	embryo development ending in seed dormancy	236	9	3.21	0.00498
GO:0048856	anatomical structure development	1358	30	18.45	0.00509
GO:0048731	system development	1025	24	13.92	0.00614
GO:0044743	intracellular protein transmembrane import	30	3	0.41	0.00765
GO:0009612	response to mechanical stimulus	10	2	0.14	0.00769
GO:0065002	intracellular protein transmembrane transport	31	3	0.42	0.00838
GO:0071806	protein transmembrane transport	32	3	0.43	0.00916
GO:0048316	seed development	356	11	4.84	0.00943
GO:0031301	integral component of organelle membrane	42	5	0.68	0.00055
GO:0031300	intrinsic component of organelle membrane	44	5	0.71	0.00068
GO:0043231	intracellular membrane-bounded organelle	4638	91	75.19	0.00371
GO:0000808	origin recognition complex	6	2	0.1	0.00375
GO:0043227	membrane-bounded organelle	4642	91	75.25	0.00383
GO:0030267	glyoxylate reductase (NADP) activity	3	2	0.03	0.0004
GO:0016740	transferase activity	3493	60	40.51	0.00076
GO:0016616	oxidoreductase activity, acting on the CH-OH group of donors, NAD or NADP as acceptor	134	7	1.55	0.00097
GO:0016301	kinase activity	1683	34	19.52	0.00102
GO:0016772	transferase activity, transferring phosphorus-containing groups	1938	36	22.48	0.00306
GO:0016773	phosphotransferase activity, alcohol group as acceptor	1624	30	18.84	0.00743

## Sheet: day7-RS-upregulated
GO.ID	Term	Annotated	Count	Expected	p-value
GO:0004620	phospholipase activity	31	3	0.09	0.0001
GO:0004435	phosphatidylinositol phospholipase C activity	7	2	0.02	0.00017
GO:0004629	phospholipase C activity	7	2	0.02	0.00017
GO:0016298	lipase activity	46	3	0.13	0.00033
GO:0004601	peroxidase activity	132	4	0.39	0.0006
GO:0016684	oxidoreductase activity, acting on peroxide as acceptor	136	4	0.4	0.00067
GO:0016209	antioxidant activity	150	4	0.44	0.00097
GO:0008081	phosphoric diester hydrolase activity	37	2	0.11	0.00524

## Sheet: day7-RS-downregulated
GO.ID	Term	Annotated	Count	Expected	p-value
GO:0045229	external encapsulating structure organization	205	3	0.2	0.00089
GO:0042545	cell wall modification	102	2	0.1	0.00419
GO:0030599	pectinesterase activity	75	2	0.07	0.002
GO:0052689	carboxylic ester hydrolase activity	119	2	0.11	0.0049
