# Supplementary material for: A Comprehensive Transcriptional Profiling of Pepper Responses to Root-Knot Nematode
Source: Genes (Basel). 2020 Dec 15;11(12):1507. doi: 10.3390/genes11121507 (PMC7765216; doi:10.3390/genes11121507)
Supplement: Supplementary file 1 [file genes-11-01507-s001.zip › Table S4.csv]

Table S4 Shared up- and down-regulated genes across time points in resistance cultivar
GeneID	Regulation	Timepoint	Function
CA04g00150	Up	day 1 and day 4	26S proteasome regulatory subunit S3, putative
CA06g06870	Up	day 1 and day 4	Cation proton exchanger
CA06g08170	Up	day 1 and day 4	transcriptional regulator TAC1-like [Solanum tuberosum]
CA12g13340	Up	day 1 and day 4	uncharacterized WD repeat-containing protein alr2800-like [Solanum lycopersicum]
CA08g17820	Up	day 1 and day 4	3-hydroxyisobutyryl-CoA hydrolase 1-like isoform X1 [Solanum tuberosum]
CA11g03850	Up	day 1 and day 4	ARF guanine-nucleotide exchange factor GNOM-like [Solanum lycopersicum]
CA12g07300	Up	day 1 and day 4	Cationic amino acid transporter
CA02g15860	Up	day 1 and day 4	CBS domain-containing protein CBSX5-like [Solanum lycopersicum]
CA01g10980	Up	day 1 and day 4	Chlororespiratory reduction 4
CA08g18430	Up	day 1 and day 4	Dehydration-responsive protein RD22, putative
CA03g30120	Up	day 1 and day 4	Detected protein of unknown function
CA01g21170	Up	day 1 and day 4	DNA-directed RNA polymerase subunit beta''
CA02g12510	Up	day 1 and day 4	Flavonol synthase/flavanone 3-hydroxylase, putative
CA11g14040	Up	day 1 and day 4	NBS-coding resistance gene analog (Fragment)
CA12g17360	Up	day 1 and day 4	Serine-threonine protein kinase, plant-type, putative
CA11g14860	Up	day 1 and day 4	Short-chain dehydrogenase/reductase
CA03g22130	Up	day 1 and day 4	Transporter, putative
CA11g14540	Up	day 1 and day 4	Ubiquitin-associated/translation elongation factor EF1B protein [Theobroma cacao]
CA02g18480	Down	day 1 and day 4	probable F-box protein At4g22030-like [Solanum lycopersicum]
CA03g06410	Down	day 1 and day 4	3-ketoacyl-CoA synthase
CA02g19130	Down	day 1 and day 4	transcription factor TFIIIB component B''-like isoform X3 [Solanum tuberosum]
CA03g17420	Down	day 1 and day 4	Imidazoleglycerol-phosphate dehydratase
CA04g15800	Down	day 1 and day 4	putative clathrin assembly protein At4g40080-like [Solanum lycopersicum]
CA10g22120	Down	day 1 and day 4	CYP98A33v1
CA12g21100	Down	day 1 and day 4	transcription factor MYB21-like [Solanum lycopersicum]
CA06g19870	Down	day 1 and day 4	Protein binding protein, putative
CA06g26040	Down	day 1 and day 4	Unknown protein
CA02g09960	Down	day 1 and day 4	Detected protein of unknown function
CA02g11230	Down	day 1 and day 4	NRG1
CA11g13540	Down	day 1 and day 4	zinc finger protein ZAT11-like [Solanum tuberosum]
CA04g17750	Down	day 1 and day 4	F-box/kelch-repeat protein
CA03g32710	Down	day 1 and day 4	Phosphoethanolamine n-methyltransferase, putative
CA02g27370	Down	day 1 and day 4	Hydroxyproline-rich glycoprotein family protein [Theobroma cacao]
CA07g03880	Down	day 1 and day 4	uncharacterized membrane protein YjcL-like [Solanum lycopersicum]
CA07g11770	Down	day 1 and day 4	Multicopper oxidase, putative
CA02g21750	Down	day 1 and day 4	Unknown protein
CA06g13930	Down	day 1 and day 4	Protein disulfide isomerase, putative
CA06g03870	Down	day 1 and day 4	CYP71D48v1
CA01g16800	Down	day 1 and day 4	CST complex subunit TEN1-like isoform X2 [Citrus sinensis]
CA01g26590	Down	day 1 and day 4	Hydroxyproline-rich glycoprotein family protein, putative [Theobroma cacao]
CA02g25710	Down	day 1 and day 4	CDPK-related protein kinase
CA05g06370	Down	day 1 and day 4	Gibberellin 20-oxidase, putative
CA02g29370	Down	day 1 and day 4	Ring finger protein, putative
CA06g16930	Down	day 1 and day 4	Detected protein of unknown function
CA03g29800	Down	day 1 and day 4	Putative glycosyltransferase
CA10g05470	Down	day 1 and day 4	Unknown protein
CA05g19840	Down	day 1 and day 4	Disease resistance protein BS2
CA08g01030	Down	day 1 and day 4	Zinc finger protein, putative
CA05g15830	Down	day 1 and day 4	probable protein phosphatase DDB_G0282105-like [Solanum tuberosum]
CA10g10100	Down	day 1 and day 4	Unknown protein
CA08g15420	Down	day 1 and day 4	Serine carboxypeptidase, putative
CA03g33310	Down	day 1 and day 4	Calmodulin binding protein-like, putative [Theobroma cacao]
CA08g11670	Down	day 1 and day 4	Mitochondrial inner membrane translocase complex, subunit Tim44-related protein
CA10g20010	Down	day 1 and day 4	paraspeckle component 1-like [Solanum tuberosum]
CA04g02430	Down	day 1 and day 4	Detected protein of unknown function
CA06g17480	Down	day 1 and day 4	Sec14 cytosolic factor
CA03g34730	Down	day 1 and day 4	protein PLANT CADMIUM RESISTANCE 8-like [Solanum tuberosum]
CA04g06000	Down	day 1 and day 4	Minor allergen Alt a, putative
CA10g15580	Down	day 1 and day 4	Cyclophilin-like peptidyl-prolyl cis-trans isomerase
CA05g03100	Down	day 1 and day 4	Putative telomeric protein
CA01g02850	Down	day 1 and day 4	Serine carboxypeptidase, putative
CA01g21240	Down	day 1 and day 4	Serine carboxypeptidase, putative
CA01g11360	Down	day 1 and day 4	Ribonuclease P family protein / Rpp14 family protein isoform 1 [Theobroma cacao]
CA05g04570	Down	day 1 and day 4	Xyloglucan endotransglucosylase/hydrolase 5
CA12g19080	Down	day 1 and day 4	hsp70-binding protein 1-like [Solanum tuberosum]
CA02g22010	Down	day 1 and day 4	Similar to CDK5 regulatory subunit-associated protein
CA12g06780	Down	day 1 and day 4	Calcium/calmodulin protein kinase
CA01g18200	Down	day 1 and day 4	GSH-induced LITAF domain protein [Arabidopsis thaliana]
CA01g05810	Down	day 1 and day 4	HOS1
CA07g11190	Down	day 1 and day 4	1-aminocyclopropane-1-carboxylic acid oxidase
CA06g20920	Down	day 1 and day 4	Unknown protein
CA02g22180	Down	day 1 and day 4	dolichyldiphosphatase-like [Solanum tuberosum]
CA03g32070	Down	day 1 and day 4	probable WRKY transcription factor 40-like [Solanum tuberosum]
CA07g20370	Down	day 1 and day 4	Fasciclin-like arabinogalactan protein 11
CA01g13400	Down	day 1 and day 4	Cyclin B1
CA10g08100	Down	day 1 and day 4	ATWHY2
CA12g14590	Down	day 1 and day 4	Pentatricopeptide repeat (PPR) superfamily protein isoform 2 [Theobroma cacao]
CA12g02480	Down	day 1 and day 4	ADP-ribosylation factor-like protein 8B-A-like [Solanum lycopersicum]
CA07g04700	Down	day 1 and day 4	Ein3-binding f-box protein 4
CA01g03680	Down	day 1 and day 4	Glycerate dehydrogenase, putative
CA07g10870	Down	day 1 and day 4	Dopamine beta-monooxygenase, putative
CA06g07450	Down	day 1 and day 4	Detected protein of unknown function
CA10g10580	Down	day 1 and day 4	Endo-1,4-beta-mannanase
CA06g14630	Down	day 1 and day 4	Flotillin-1, putative
CA09g12310	Down	day 1 and day 4	Catalytic, putative
CA12g13470	Down	day 1 and day 4	NAC domain-containing protein 21/22, putative
CA02g17490	Down	day 1 and day 4	Detected protein of unknown function
CA12g02720	Down	day 1 and day 4	Post-GPI attachment to proteins factor
CA12g02210	Down	day 1 and day 4	1-O-acylglucose:anthocyanin-O-acyltransferase-like protein
CA01g34110	Down	day 1 and day 4	Detected protein of unknown function
CA01g08690	Down	day 1 and day 4	Serine-threonine protein kinase, plant-type, putative
CA05g16890	Down	day 1 and day 4	Hydroxyethylthiazole kinase, putative
CA03g36600	Down	day 1 and day 4	Nucleic acid binding protein, putative
CA04g19970	Down	day 1 and day 4	Importin subunit alpha
CA07g10510	Down	day 1 and day 4	Endoglucanase [Medicago truncatula]
CA10g19710	Down	day 1 and day 4	mitochondrial ribosome-associated GTPase 1-like [Solanum tuberosum]
CA02g10450	Down	day1, day 4 and day7	Unknown protein
CA03g18430	Down	day1, day 4 and day7	Acylsugar acetyltransferase
CA09g17960	Down	day1, day 4 and day7	glucuronoxylan 4-O-methyltransferase 2-like [Solanum tuberosum]
CA01g16750	Down	day1, day 4 and day7	Lipase class 3 family protein
CA12g07240	Down	day1, day 4 and day7	germin-like protein 9-3-like [Solanum lycopersicum]
CA01g06800	Down	day1, day 4 and day7	PREDICTED: putative invertase inhibitor-like [Solanum tuberosum]
CA01g17460	Down	day1, day 4 and day7	ATP binding protein, putative
CA02g24490	Down	day1, day 4 and day7	Starch synthase V
CA09g13990	Down	day1, day 4 and day7	heterogeneous nuclear ribonucleoprotein 1-like isoform X2 [Solanum tuberosum]
CA09g07570	Down	day1, day 4 and day7	ADIPOR-like receptor CG5315-like [Solanum tuberosum]
CA05g18240	Down	day1, day 4 and day7	Unknown protein
