# Supplementary material for: A Comprehensive Transcriptional Profiling of Pepper Responses to Root-Knot Nematode
Source: Genes (Basel). 2020 Dec 15;11(12):1507. doi: 10.3390/genes11121507 (PMC7765216; doi:10.3390/genes11121507)
Supplement: Supplementary file 1 [file genes-11-01507-s001.zip › Table S5.xlsx]

## Sheet: Sheet1
resis-day1	fold change	Annotation
CA09g16420	48.2106	Detected protein of unknown function
CA09g16600	20.4888	MYB-related transcription factor (Fragment)
CA09g16640	6.87119	Protein arginine n-methyltransferase 1%2C putative
CA09g16660	15.2039	Detected protein of unknown function
CA09g16670	18.2621	Detected protein of unknown function
CA09g16770	7.72495	Detected protein of unknown function
CA09g16790	20.2856	Myo-inositol oxygenase
CA09g16850	-6.07064	Protein-tyrosine phosphatase mitochondrial 1%2C mitochondrial%2C putative
CA09g16890	20.9708	Unknown protein
CA09g17010	48.0668	BED finger-nbs-lrr resistance protein
CA09g17250	-6.97601	Oligouridylate binding protein
CA09g17860	-7.07501	PREDICTED: zeatin O-glucosyltransferase-like [Solanum lycopersicum]
CA09g17960	-28.8196	PREDICTED: glucuronoxylan 4-O-methyltransferase 2-like [Solanum tuberosum]
CA09g18310	-19.3178	DNA-3-methyladenine glycosylase%2C putative
resis-day4
CA09g16650	-18.4653	Detected protein of unknown function
CA09g16660	-23.335	Detected protein of unknown function
CA09g16790	-23.5064	Myo-inositol oxygenase
CA09g16890	-21.2915	Unknown protein
CA09g17240	-7.33033	Jasmonate ZIM-domain protein 1
CA09g17730	-30.4141	PREDICTED: elongator complex protein 6-like [Solanum tuberosum]
CA09g17740	-15.4496	PREDICTED: elongator complex protein 6-like [Solanum lycopersicum]
CA09g17960	-30.4537	PREDICTED: glucuronoxylan 4-O-methyltransferase 2-like [Solanum tuberosum]
CA09g18340	-23.7903	PREDICTED: reticulon-like protein B21-like [Solanum tuberosum]
resis-day7
CA09g16420	-17.8334	Detected protein of unknown function
CA09g17010	-16.1258	BED finger-nbs-lrr resistance protein
CA09g17780	-9.12218	Grr1%2C plant%2C putative
CA09g17960	-18.1334	PREDICTED: glucuronoxylan 4-O-methyltransferase 2-like [Solanum tuberosum]
Sus-day1
CA09g16660	-20.2432	Detected protein of unknown function
CA09g16770	-9.86545	Detected protein of unknown function
CA09g16890	-19.789	Unknown protein
CA09g16930	-23.1223	BED finger-nbs-lrr resistance protein
CA09g17010	-39.5304	BED finger-nbs-lrr resistance protein
CA09g17050	34.9053	Nbs-lrr resistance protein
CA09g17140	-9.47667	Unknown protein
CA09g18310	-20.4477	DNA-3-methyladenine glycosylase%2C putative
CA09g18340	-21.0674	PREDICTED: reticulon-like protein B21-like [Solanum tuberosum]
Sus-day4
CA09g16590	-8.77384	Unknown protein
CA09g16650	-20.8947	Detected protein of unknown function
CA09g16890	21.9413	Unknown protein
CA09g16930	-21.3266	BED finger-nbs-lrr resistance protein
CA09g17570	-20.7159	Rx protein
CA09g17740	-22.2559	PREDICTED: elongator complex protein 6-like [Solanum lycopersicum]
Sus-day7
CA09g17960	33.0047	PREDICTED: glucuronoxylan 4-O-methyltransferase 2-like [Solanum tuberosum]
